# Supplementary material for: Rapid Reversible Osmoregulation of Cytoplasmic Biomolecular Condensates of Human Interferon-α-Induced Antiviral MxA GTPase
Source: Int J Mol Sci. 2022 Oct 22;23(21):12739. doi: 10.3390/ijms232112739 (PMC9655878; doi:10.3390/ijms232112739)
Supplement: Supplementary file 1 [file ijms-23-12739-s001.zip]

Archive with 2 entries (2 files):
- ijms-1969469-supplementary.AVI
- ijms-1969469-supplementary.pdf
